# Supplementary material for: Plant pathogens provide clues to the potential origin of bat white-nose syndrome Pseudogymnoascus destructans
Source: Virulence. 2022 Jun 6;13(1):1020–31. doi: 10.1080/21505594.2022.2082139 (PMC9176227; doi:10.1080/21505594.2022.2082139)
Supplement: Supplemental Material [file KVIR_A_2082139_SM3848.zip]

Archive with 4 entries (3 files):
- supplementary/
- supplementary/Revision Supplementary Table S1.pdf
- supplementary/SupplementaryS1_8.25.pdf
- supplementary/_Supplemental TableS2.pdf
